# Supplementary material for: Ossification patterns of the carpus and tarsus in salamanders and impacts of preaxial dominance on the fin-to-limb transition
Source: Sci Adv. 2022 Oct 14;8(41):eabq7669. doi: 10.1126/sciadv.abq7669 (PMC9565805; doi:10.1126/sciadv.abq7669)
Supplement: Supplementary file 2 — Data S1 and S2 [file sciadv.abq7669_data_s1_and_s2.zip]

Archive with 2 entries (2 files):
- sciadv.abq7669_data_s1.xlsx
- sciadv.abq7669_data_s2.xlsx
