# Supplementary material for: Ossification patterns of the carpus and tarsus in salamanders and impacts of preaxial dominance on the fin-to-limb transition
Source: Sci Adv. 2022 Oct 14;8(41):eabq7669. doi: 10.1126/sciadv.abq7669 (PMC9565805; doi:10.1126/sciadv.abq7669)
Supplement: Supplementary file 2 — Data S1 and S2 [file sciadv.abq7669_data_s1_and_s2.zip › sciadv.abq7669_data_s1.xlsx]

## Sheet: Data S1
Data S1. Snout-pelvic length, life history strategy, ossification patterns of the mesopodium and CT scan parameters for specimens investigated in this study.
Symbols	§	fully ossified
	√	incomplete
	—	not ossified
	？	not preserved or not scanned
Catalogue #	Family	Genus	Species	Snout-pelvic length (mm)	Left carpus ossification	Right carpus ossification	Left tarsus ossification	Right tarsus ossification	life history strategy	ossified carpals #	centralia #	ossified tarsals #	centralia #	Toe #	Specimen source	Micro-CT scanner	Voltage (kV)	Current (μA)	voxel Size (μm)	website for data from MorphoSource/DigiMorph
UF 26607	Ambystomatidae	Ambystoma	maculatum	97.2	§	§	§	§	metamorphosis	8	1	9	1	5	MorphoSource (Media 000039945)	GE Phoenix v/tome/x 240kv/180kv scanner	90	200	86.5189	https://www.morphosource.org/concern/media/000039945?locale=en
UF 158300	Ambystomatidae	Ambystoma	mavortium	111.09	√	√	√	√	metamorphosis	2	1	2	1	5	MorphoSource (Media 000038426)	GE Phoenix v/tome/x 240kv/180kv scanner	90	200	86.5189	https://www.morphosource.org/concern/media/000038426?locale=en
uncatalogued-1	Ambystomatidae	Ambystoma	mavortium	—	√	√	√	√	metamorphosis	1 out of 8	1	3 out of 9	1	5	41: fig.1.07A,B	cleared and stained	—	—	—	—
uncatalogued-2	Ambystomatidae	Ambystoma	mavortium	—	√	√	√	√	metamorphosis	2 out of 8	1	3 out of 9	1	5	41: fig.1.07C,D	cleared and stained	—	—	—	—
uncatalogued-3	Ambystomatidae	Ambystoma	mavortium	—	√	√	√	√	metamorphosis	3 out of 8	1	4 out of 9	1	5	41: fig.1.07E,F	cleared and stained	—	—	—	—
DigiMorph uncatalogued	Ambystomatidae	Ambystoma	tigrinum	—	√	√	√	√	metamorphosis	2	1	3L; 2R	1	5	DigiMorph.org	High-Resolution X-ray CT facility at Univeristy of Texas	—	—	83.42	http://www.digimorph.org/specimens/Ambystoma_tigrinum/whole/
RAN 9848	Dicamptodontidae	Dicamptodon	copei	97	§	§	√	√	metamorphosis	8	1	6Left or 7Right	1	5	77: fig. 31	radiograph	—	—	—	—
RAN 8710	Dicamptodontidae	Dicamptodon	copei	105	§	§	√	√	metamorphosis	8	1	7L or 8R	1	5	77: fig. 32	radiograph	—	—	—	—
CAS 3471	Dicamptodontidae	Dicamptodon	ensatus	123.88	§	§	§	§	metamorphosis	8	1	9	1	5	MorphoSource (Media 000050025)	GE Phoenix v/tome/x 240kv/180kv scanner	75	150	85.3309	https://www.morphosource.org/concern/media/000050025?locale=en
UF149094	Dicamptodontidae	Dicamptodon	ensatus	125.2	§	§	§	§	metamorphosis	8	1	9	1	5	MorphoSource (Media 133974)	GE Phoenix v/tome/x 240kv/180kv scanner	80	200	91.7815	https://www.morphosource.org/concern/media/000133974?locale=en
RAN 9861	Dicamptodontidae	Dicamptodon	ensatus	99	—	—	—	—	metamorphosis	unossified	unossified	unossified	unossified	5	77: fig. 31	radiograph	—	—	—	—
FMNH 170703	Hynobiidae	Batrachuperus	cochranae	71.21	√	√	√	√	metamorphosis	7	1	6	1	4	this study	GE Phoenix v/tome/x 240kv/180kv scanner	140	195	33.3360	—
FMNH 49380	Hynobiidae	Batrachuperus	karlschmidti	76.47	§	§	§	§	metamorphosis	6	1	7	1	4	this study	GE Phoenix v/tome/x 240kv/180kv scanner	140	195	33.3360	—
CIB 2017060302	Hynobiidae	Batrachuperus	londongensis	57.29	—	—	—	—	?	unossified	unossified	unossified	unossified	4	this study	Quantum GX Micro-CT imaging System	90	88	50	—
CIB 2017060303	Hynobiidae	Batrachuperus	londongensis	32.94	—	—	—	—	?	unossified	unossified	unossified	unossified	4	this study	Quantum GX Micro-CT imaging System	90	88	50	—
CIB 14380	Hynobiidae	Batrachuperus	londongensis	129.00	§	§	§	§	neotenic	7	1	9	1	4	this study	Quantum GX Micro-CT imaging System	50	60	67.1	—
CIB 14381	Hynobiidae	Batrachuperus	londongensis	121.00	§	§	§	§	neotenic	7	1	9	1	4	this study	Quantum GX Micro-CT imaging System	50	60	60.8	—
CIB 14482	Hynobiidae	Batrachuperus	londongensis	98.10	§	§	√	√	neotenic	7	1	7	1	4	this study	Quantum GX Micro-CT imaging System	90	88	72	—
CIB 14484	Hynobiidae	Batrachuperus	londongensis	97.93	√	√	√	√	neotenic	6Left, 7Right	1	9L; 7R	1	4	this study	Quantum GX Micro-CT imaging System	90	88	72	—
CIB 14485	Hynobiidae	Batrachuperus	londongensis	93.92	√	√	√	√	neotenic	7	1	6L; 7R	1	4	this study	Quantum GX Micro-CT imaging System	90	88	72	—
CIB 14487	Hynobiidae	Batrachuperus	londongensis	89.27	√	√	√	√	metamorphic	6	1	6	1	4	this study	Quantum GX Micro-CT imaging System	90	88	72	—
CIB 14499	Hynobiidae	Batrachuperus	londongensis	116.96	§	§	§	§	neotenic	7	1	10L;9R	2L(M); 1R	4	this study	cleared and stained	—	—	—	—
CIB 14500	Hynobiidae	Batrachuperus	londongensis	60.24	—	—	—	—	metamorphic	unossified	unossified	unossified	unossified	4	this study	Quantum GX Micro-CT imaging System	90	80	50	—
CIB 14504	Hynobiidae	Batrachuperus	londongensis	117.51	§	§	§	§	metamorphic	7	1	7L;10R	0L;2R	4	this study	Quantum GX Micro-CT imaging System	90	88	90	—
CIB 14507	Hynobiidae	Batrachuperus	londongensis	120.32	§	§	√	§	metamorphic	7	1	9L;8R	1	4	this study	Quantum GX Micro-CT imaging System	50	60	144	—
CIB 14509	Hynobiidae	Batrachuperus	londongensis	113.15	§	§	§	§	metamorphic	7	1	9	1	4	this study	Quantum GX Micro-CT imaging System	90	80	144	—
FMNH 229893	Hynobiidae	Batrachuperus	londongensis	79.72	√	√	√	√	neotenic	6	1	6	1	4	this study	GE Phoenix v/tome/x 240kv/180kv scanner	145	190	56.339	—
FMNH 232828	Hynobiidae	Batrachuperus	pinchonii	31.33	—	—	—	—	metamorphosis	unossified	unossified	unossified	unossified	4	this study	GE Phoenix v/tome/x 240kv/180kv scanner	130	140	18.558	—
FMNH 232834	Hynobiidae	Batrachuperus	pinchonii	46.38	—	—	—	—	metamorphosis	unossified	unossified	unossified	unossified	4	this study	GE Phoenix v/tome/x 240kv/180kv scanner	145	195	31.338	—
FMNH 232835	Hynobiidae	Batrachuperus	pinchonii	41.60	—	—	—	—	metamorphosis	unossified	unossified	unossified	unossified	4	this study	GE Phoenix v/tome/x 240kv/180kv scanner	145	195	31.338	—
MVZ 234909	Hynobiidae	Batrachuperus	pinchonii	70.05	§	§	√	√	metamorphosis	7	1	7	1	4	MorphoSource (Media 000049473)	GE Phoenix v/tome/x 240kv/180kv scanner	90	200	54.3289	https://www.morphosource.org/concern/media/000049473?locale=en
CIB 72604	Hynobiidae	Batrachuperus	taibaiensis	114.5	§	§	§	§	metamorphosis	7	1	10L;9R	2L;1R	4	this study	Quantum GX Micro-CT imaging System	90	88	90	—
CIB 72605	Hynobiidae	Batrachuperus	taibaiensis	76.6	√	√	√	√	metamorphosis	5	1	4	1	4	this study	Quantum GX Micro-CT imaging System	90	88	90	—
CIB 72606	Hynobiidae	Batrachuperus	taibaiensis	64.02	—	—	—	—	metamorphosis	unossified	unossified	—	—	4	this study	Quantum GX Micro-CT imaging System	90	88	90	—
CIB 72607	Hynobiidae	Batrachuperus	taibaiensis	99.79	§	§	§	§	metamorphosis	6L;7R	1	9L;8R	1	4	this study	Quantum GX Micro-CT imaging System	90	88	90	—
CIB 72608	Hynobiidae	Batrachuperus	taibaiensis	108.44	§	§	§	§	metamorphosis	7	1	9	1	4	this study	Quantum GX Micro-CT imaging System	90	88	90	—
CIB 72609	Hynobiidae	Batrachuperus	taibaiensis	87.51	√	√	—	—	metamorphosis	1	unossified	0	—	4	this study	Quantum GX Micro-CT imaging System	90	88	90	—
CIB 72610	Hynobiidae	Batrachuperus	taibaiensis	74.63	√	√	—	—	metamorphosis	5L;4R	1	3	1	4	this study	Quantum GX Micro-CT imaging System	90	88	90	—
CIB 20040235	Hynobiidae	Batrachuperus	taibaiensis	105.34	§	§	§	§	metamorphosis	7	1	7L; 8R	1	4	this study	Quantum GX Micro-CT imaging System	90	88	72	—
CIB 20030101	Hynobiidae	Batrachuperus	tibetanus	78.49	§	§	§	§	metamorphosis	7	1	7	1	4	this study	Quantum GX Micro-CT imaging System	90	88	90	—
FMNH 5901	Hynobiidae	Batrachuperus	tibetanus	84.18	§	§	§	§	metamorphosis	7	1	7	1	4	this study	GE Phoenix v/tome/x 240kv/180kv scanner	140	195	33.336	—
CIB 14514	Hynobiidae	Batrachuperus	yenyuanensis	98.42	§	§	§	§	metamorphosis	8	1	8L;9R	1	4	this study	Quantum GX Micro-CT imaging System	60	90	90	—
CIB 14548	Hynobiidae	Batrachuperus	yenyuanensis	80.00	§	§	§	§	metamorphosis	7	1	8L; 10R	1L; 2R	4	this study	Quantum GX Micro-CT imaging System	60	90	90	—
CIB 14550	Hynobiidae	Batrachuperus	yenyuanensis	91.84	§	§	§	§	metamorphosis	9	2	10	2	4	this study	Quantum GX Micro-CT imaging System	60	90	90	—
CIB 16999	Hynobiidae	Batrachuperus	yenyuanensis	89.76	§	§	§	§	metamorphosis	8	1	9	1	4	this study	Quantum GX Micro-CT imaging System	60	90	90	—
CIB 17002	Hynobiidae	Batrachuperus	yenyuanensis	73.24	§	§	√	√	metamorphosis	7	1	6	1	4	this study	Quantum GX Micro-CT imaging System	60	90	90	—
CIB 17003	Hynobiidae	Batrachuperus	yenyuanensis	76.96	§	§	§	§	metamorphosis	7	1	7	1	4	this study	Quantum GX Micro-CT imaging System	60	90	90	—
CIB 17005	Hynobiidae	Batrachuperus	yenyuanensis	93.00	§	§	§	§	metamorphosis	8L; 7R	2L;1R	5L; 8R	0L;1R	4	this study	Quantum GX Micro-CT imaging System	60	90	90	—
CIB 17302	Hynobiidae	Batrachuperus	yenyuanensis	76.99	§	§	§	§	metamorphosis	9	2	9	2	4	this study	Quantum GX Micro-CT imaging System	88	90	50	—
CIB 17305	Hynobiidae	Batrachuperus	yenyuanensis	82.37	§	§	§	§	metamorphosis	9	2	10L; 9R	2	4	this study	Quantum GX Micro-CT imaging System	88	90	50	—
CIB 17307	Hynobiidae	Batrachuperus	yenyuanensis	72.28	§	§	√	√	metamorphosis	9L; 8R	2L;1R	9	2	4	this study	Quantum GX Micro-CT imaging System	88	90	50	—
CIB 17308	Hynobiidae	Batrachuperus	yenyuanensis	90.31	§	§	§	§	metamorphosis	10L; 9R	2	9	2	4	this study	Quantum GX Micro-CT imaging System	88	90	50	—
CIB 17309	Hynobiidae	Batrachuperus	yenyuanensis	77.37	§	√	√	√	metamorphosis	7L; 8R	1	7	2	4	this study	Quantum GX Micro-CT imaging System	88	90	50	—
CIB 17310	Hynobiidae	Batrachuperus	yenyuanensis	83.34	§	§	§	§	metamorphosis	9L; 8R	2L;1R	9L;8R	2L;1R	4	this study	Quantum GX Micro-CT imaging System	88	90	50	—
CIB 17313	Hynobiidae	Batrachuperus	yenyuanensis	82.27	§	§	√	§	metamorphosis	9	2	8L;9R	2	4	this study	Quantum GX Micro-CT imaging System	88	90	90	—
CIB 17314	Hynobiidae	Batrachuperus	yenyuanensis	83.06	§	§	§	§	metamorphosis	9	2	9	2	4	this study	Quantum GX Micro-CT imaging System	88	90	50	—
CIB 72592	Hynobiidae	Batrachuperus	yenyuanensis	91.47	§	§	§	§	metamorphosis	7	1	10	2	4	this study	Quantum GX Micro-CT imaging System	88	90	90	—
CIB 72593	Hynobiidae	Batrachuperus	yenyuanensis	86.20	§	§	§	§	metamorphosis	9	2	9	2	4	this study	Quantum GX Micro-CT imaging System	88	90	90	—
CIB 72594	Hynobiidae	Batrachuperus	yenyuanensis	89.34	§	§	§	§	metamorphosis	7	1	9	2	4	this study	Quantum GX Micro-CT imaging System	88	90	90	—
CIB 72595	Hynobiidae	Batrachuperus	yenyuanensis	91.58	§	§	§	§	metamorphosis	7	1	9	2	4	this study	Quantum GX Micro-CT imaging System	88	90	90	—
CIB 72596	Hynobiidae	Batrachuperus	yenyuanensis	85.23	§	§	§	§	metamorphosis	9L; 8R	2L; 1R	9	2	4	this study	Quantum GX Micro-CT imaging System	88	90	90	—
CIB 72597	Hynobiidae	Batrachuperus	yenyuanensis	92.31	§	§	§	§	metamorphosis	10L;9R	2	10	2	4	this study	Quantum GX Micro-CT imaging System	88	90	90	—
CIB 72599	Hynobiidae	Batrachuperus	yenyuanensis	111.81	§	§	§	§	metamorphosis	6	1	9	1	4	this study	Quantum GX Micro-CT imaging System	88	90	90	—
CIB 88795	Hynobiidae	Batrachuperus	yenyuanensis	75.42	√	√	√	√	metamorphosis	6L; 7R	0	6L; 8R	1	4	this study	Quantum GX Micro-CT imaging System	88	90	90	—
CIB 88799	Hynobiidae	Batrachuperus	yenyuanensis	58.96	§	§	√	√	metamorphosis	7	1	7	2	4	this study	Quantum GX Micro-CT imaging System	88	90	90	—
CIB 88803	Hynobiidae	Batrachuperus	yenyuanensis	64.56	§	§	√	√	metamorphosis	7	1	7	2	4	this study	Quantum GX Micro-CT imaging System	88	90	90	—
CIB 88815	Hynobiidae	Batrachuperus	yenyuanensis	48.00	—	—	—	—	metamorphosis	unossified	unossified	unossified	unossified	4	this study	Quantum GX Micro-CT imaging System	88	90	90	—
CIB 94627	Hynobiidae	Batrachuperus	yenyuanensis	75.96	√	√	√	√	metamorphosis	7	1	4L; 6R	?	4	this study	Quantum GX Micro-CT imaging System	88	90	90	—
CIB 94631	Hynobiidae	Batrachuperus	yenyuanensis	82.72	§	§	§	§	metamorphosis	9L; 8R	2L; 1R	9L; 10R	2	4	this study	Quantum GX Micro-CT imaging System	88	90	90	—
CIB 94632	Hynobiidae	Batrachuperus	yenyuanensis	78.42	§	§	§	§	metamorphosis	8	1	10	1L; 2R	4	this study	Quantum GX Micro-CT imaging System	88	90	90	—
CIB 2010072723	Hynobiidae	Batrachuperus	yenyuanensis	79.67	§	§	§	§	metamorphosis	7	1	7L; 8R	1	4	this study	Quantum GX Micro-CT imaging System	88	90	90	—
CIB 201707YY01	Hynobiidae	Batrachuperus	yenyuanensis	80.87	§	§	√	√	metamorphosis	8	2L; 1R	8	1	4	this study	Quantum GX Micro-CT imaging System	60	90	90	—
CIB 201707YY02	Hynobiidae	Batrachuperus	yenyuanensis	84.24	§	§	√	√	metamorphosis	8L; 9R	1	8L; 6R	2L; 1R	4	this study	Quantum GX Micro-CT imaging System	60	90	90	—
CIB 201707YY04	Hynobiidae	Batrachuperus	yenyuanensis	63.48	√	√	√	√	metamorphosis	7	1	7	1	4	this study	cleared and stained	—	—	—	—
CIB 201707YY08	Hynobiidae	Batrachuperus	yenyuanensis	88.72	§	§	√	√	metamorphosis	8	1	9	1	4	this study	cleared and stained	—	—	—	—
CIB 201707YY09	Hynobiidae	Batrachuperus	yenyuanensis	84.32	§	§	√	√	metamorphosis	8	1	10L;9R	2L;1R	4	this study	cleared and stained	—	—	—	—
FMNH 49371	Hynobiidae	Batrachuperus	yenyuanensis	80.32	§	§	§	§	metamorphosis	9	2	10L; 9R	2	4	this study	GE Phoenix v/tome/x 240kv/180kv scanner	140	195	33.336	—
ZMNH AA868	Hynobiidae	Hynobius	amjiensis	80.42	§	§	§	§	metamorphosis	8	2	unclear		5	this study	Nikon XT H 320 LC CT scanner	160	120	47.971	—
ZMNH AA869	Hynobiidae	Hynobius	amjiensis	74.92	§	§	√	√	metamorphosis	8	2	9	2	5	this study	Nikon XT H 320 LC CT scanner	160	120	42.889	—
ZMNH AA870	Hynobiidae	Hynobius	amjiensis	79.92	§	§	§	§	metamorphosis	7L	1	unclear		5	this study	Nikon XT H 320 LC CT scanner	160	120	47.971	—
ZMNH AA871	Hynobiidae	Hynobius	amjiensis	73.25	§	§	§	§	metamorphosis	8	2	10	2	5	this study	Nikon XT H 320 LC CT scanner	160	120	42.889	—
ZMNH AA872	Hynobiidae	Hynobius	amjiensis	35.51	—	—	—	—	metamorphosis	unossified	unossified	unossified	unossified	5	this study	Nikon XT H 320 LC CT scanner	160	120	19.329	—
ZMNH AA873	Hynobiidae	Hynobius	amjiensis	34.74	—	—	—	—	metamorphosis	unossified	unossified	unossified	unossified	5	this study	Nikon XT H 320 LC CT scanner	160	120	19.329	—
ZMNH AA874	Hynobiidae	Hynobius	amjiensis	28.04	—	—	—	—	metamorphosis	unossified	unossified	unossified	unossified	5	this study	Nikon XT H 320 LC CT scanner	160	120	19.329	—
KU 151824	Hynobiidae	Hynobius	nebulosus	55.49	§	§	§	§	metamorphosis	7	1	10	2	5	MorphoSource (Media 000056450)	GE Phoenix v/tome/x 240kv/180kv scanner	90	160	53.8805	https://www.morphosource.org/concern/media/000056450?locale=en
UF 24315	Hynobiidae	Hynobius	nebulosus	58.96	§	§	§	§	metamorphosis	5L; 6R	0R; 1L	10	2	5	MorphoSource (Media 000133873)	GE Phoenix v/tome/x 240kv/180kv scanner	80	200	25.3196	https://www.morphosource.org/concern/media/000133873?locale=en
CIB 17600	Hynobiidae	Liua	shihi	97.08	§	§	§	§	metamorphosis	8	1	10	2	5	this study	Quantum GX Micro-CT imaging System	90	88	72	—
CIB 17601	Hynobiidae	Liua	shihi	58.46	—	—	—	—	metamorphosis	unossified	unossified	unossified	unossified	5	this study	Quantum GX Micro-CT imaging System	90	88	50	—
CIB 17602	Hynobiidae	Liua	shihi	73.40	√	√	√	√	metamorphosis	8R; 7L	1	7	2	5	this study	Quantum GX Micro-CT imaging System	90	88	50	—
CIB 19910401	Hynobiidae	Liua	shihi	84.23	§	§	§	§	metamorphosis	9	2	10	2	5	this study	Quantum GX Micro-CT imaging System	90	60	90	—
CIB 19910402	Hynobiidae	Liua	shihi	80.41	§	§	√	√	metamorphosis	9	2	10	2	5	this study	Quantum GX Micro-CT imaging System	90	60	90	—
CIB 19910403	Hynobiidae	Liua	shihi	78.90	§	§	√	√	metamorphosis	9	2	9L;8R	2	5	this study	Quantum GX Micro-CT imaging System	90	60	90	—
CIB 19910404	Hynobiidae	Liua	shihi	72.09	√	√	√	√	metamorphosis	8	2	7	2	5	this study	Quantum GX Micro-CT imaging System	90	60	90	—
CIB 19910405	Hynobiidae	Liua	shihi	72.49	§	§	§	§	metamorphosis	9	2	10	2	5	this study	Quantum GX Micro-CT imaging System	90	60	90	—
CIB 19910406	Hynobiidae	Liua	shihi	74.52	§	§	§	√	metamorphosis	9	2	10	2	5	this study	Quantum GX Micro-CT imaging System	90	60	90	—
CIB 19910407	Hynobiidae	Liua	shihi	77.11	√	√	√	√	metamorphosis	7L; 9R	1L; 2R	9L; 10R	2	5	this study	Quantum GX Micro-CT imaging System	90	60	90	—
CIB 20060727013	Hynobiidae	Liua	shihi	80.22	§	§	√	√	metamorphosis	9	2	10L; 9R	2	5	this study	Quantum GX Micro-CT imaging System	90	60	90	—
CIB 20060727014	Hynobiidae	Liua	shihi	52.48	—	—	—	—	metamorphosis	unossified	unossified	unossified	unossified	5	this study	Quantum GX Micro-CT imaging System	90	60	90	—
CIB 20070820	Hynobiidae	Liua	shihi	85.8	§	§	§	§	metamorphosis	9L; 8R	2L; 1R	10	2	5	this study	Quantum GX Micro-CT imaging System	90	88	90	—
CIB 20170805004	Hynobiidae	Liua	shihi	106.2	§	§	§	§	metamorphosis	7L;6R	1	11	2	5	this study	Quantum GX Micro-CT imaging System	90	88	120	—
CIB 20170805005	Hynobiidae	Liua	shihi	69.92	§	§	§	§	metamorphosis	8	1	11	2	5	this study	Quantum GX Micro-CT imaging System	90	88	120	—
FMNH 218923	Hynobiidae	Liua	shihi	63.79	√	√	√	√	metamorphosis	7	2	7	2	5	this study	GE Phoenix v/tome/x 240kv/180kv scanner	145	195	31.338	—
MVZ 231146	Hynobiidae	Liua	shihi	79.89	§	§	§	§	metamorphosis	9	2	10	2	5	MorphoSource (Media 000049467)	GE Phoenix v/tome/x 240kv/180kv scanner	90	200	54.3289	—
CIB 18349	Hynobiidae	Liua	tsinpaensis	66.88	√	√	√	√	metamorphosis	9	2	9L;10R	2	5	this study	Quantum GX Micro-CT imaging System	90	80	50	—
CIB 623285	Hynobiidae	Liua	tsinpaensis	34.55	—	—	—	—	metamorphosis	unossified	unossified	unossified	unossified	5	this study	Quantum GX Micro-CT imaging System	90	80	50	—
CIB 20040321	Hynobiidae	Liua	tsinpaensis	75.00	§	§	§	§	metamorphosis	9	2	10L;11R	2	5	this study	Quantum GX Micro-CT imaging System	90	88	90	—
FMNH 16095	Hynobiidae	Onychodactylus	japonicus	68.27	√	√	√	√	metamorphosis	6	1	8	1	5	this study	GE Phoenix v/tome/x 240kv/180kv scanner	140	195	33.336	—
FMNH 195610	Hynobiidae	Onychodactylus	japonicus	46.38	—	—	—	—	metamorphosis	unossified	unossified	unossified	unossified	5	this study	GE Phoenix v/tome/x 240kv/180kv scanner	145	195	33.338	—
FMNH 195616	Hynobiidae	Onychodactylus	japonicus	36.07	—	—	—	—	metamorphosis	unossified	unossified	unossified	unossified	5	this study	GE Phoenix v/tome/x 240kv/180kv scanner	130	140	18.002	—
FMNH 195615	Hynobiidae	Onychodactylus	japonicus	43.81	—	—	—	—	metamorphosis	unossified	unossified	unossified	unossified	5	this study	GE Phoenix v/tome/x 240kv/180kv scanner	130	140	18.002	—
FMNH 195619	Hynobiidae	Onychodactylus	japonicus	43.77	—	—	—	—	metamorphosis	unossified	unossified	unossified	unossified	5	this study	GE Phoenix v/tome/x 240kv/180kv scanner	130	140	18.002	—
FMNH 195622	Hynobiidae	Onychodactylus	japonicus	33.45	—	—	—	—	metamorphosis	unossified	unossified	unossified	unossified	5	this study	GE Phoenix v/tome/x 240kv/180kv scanner	130	140	18.558	—
FMNH 200639	Hynobiidae	Onychodactylus	japonicus	42.97	—	—	—	—	metamorphosis	unossified	unossified	unossified	unossified	5	this study	GE Phoenix v/tome/x 240kv/180kv scanner	130	140	18.002	—
FMNH 200640	Hynobiidae	Onychodactylus	japonicus	44.16	—	—	—	—	metamorphosis	unossified	unossified	unossified	unossified	5	this study	GE Phoenix v/tome/x 240kv/180kv scanner	130	140	18.002	—
FMNH 200641	Hynobiidae	Onychodactylus	japonicus	35.64	—	—	—	—	metamorphosis	unossified	unossified	unossified	unossified	5	this study	GE Phoenix v/tome/x 240kv/180kv scanner	130	140	18.558	—
FMNH 285321	Hynobiidae	Onychodactylus	japonicus	69.26	§	§	√	§	metamorphosis	8	1	10	1	5	this study	GE Phoenix v/tome/x 240kv/180kv scanner	140	195	33.336	—
CAS 26711	Hynobiidae	Onychodactylus	japonicus	68.92	√	√	§	§	metamorphosis	7	1	10	1	5	MorphoSource (Media 000050024)	GE Phoenix v/tome/x 240kv/180kv scanner	75	150	36.7226	https://www.morphosource.org/concern/media/000050024?locale=en
CIB 72887	Hynobiidae	Pachyhynobius	shangchengensis	113.71	§	§	§	§	metamorphosis	9L; 7R	2L;1R	10	2	5	this study	Quantum GX Micro-CT imaging System	90	88	90	—
CIB 72888	Hynobiidae	Pachyhynobius	shangchengensis	107.89	§	√	√	§	metamorphosis	7L; 2R	1L; 0R	5L; 9R	1	4/5	this study	Quantum GX Micro-CT imaging System	90	88	90	—
CIB 72889	Hynobiidae	Pachyhynobius	shangchengensis	70.57	—	—	—	—	metamorphosis	unossified	unossified	unossified	unossified	5	this study	Quantum GX Micro-CT imaging System	90	88	90	—
CIB 72890	Hynobiidae	Pachyhynobius	shangchengensis	75.43	√	√	√	√	metamorphosis	4	1	8	2	5	this study	Quantum GX Micro-CT imaging System	90	88	90	—
CIB 72891	Hynobiidae	Pachyhynobius	shangchengensis	116.01	§	§	§	§	metamorphosis	7	1	10L; 9R	2	5	this study	Quantum GX Micro-CT imaging System	90	88	90	—
CIB 72893	Hynobiidae	Pachyhynobius	shangchengensis	93.72	?	√	?	√	metamorphosis	7L	1	9R	1	5	this study	Quantum GX Micro-CT imaging System	90	88	90	—
CAS 194247	Hynobiidae	Pachyhynobius	shangchengensis	74.05	§	§	§	§	metamorphosis	7L; 4R	1	10	2	5	MorphoSource (Media 000059250)	GE Phoenix v/tome/x 240kv/180kv scanner	not specified	not specified	36.7226	https://www.morphosource.org/concern/media/000059250?locale=en
FMNH 211936	Hynobiidae	Paradactylodon	mustersi	108.09	§	§	§	§	metamorphosis	7L;8R	1L;2R	10	2	4	this study	GE Phoenix v/tome/x 240kv/180kv scanner	145	190	56.339	—
MVZ 241494	Hynobiidae	Paradactylodon	persicus	114.93	§	§	§	§	metamorphosis	9	2	11	2	4	MorphoSource (Media 000362992)	Varian Medical Systems ACTIS CT scanner with FeinFocus X-ray source	180	133	X,Y(22.9), Z(51.3)	https://www.morphosource.org/concern/media/000362992?locale=en
CIB 97503	Hynobiidae	Protohynobius	puxiongensis	30.75	—	—	—	—	metamorphosis	unossified	unossified	unossified	unossified	5	this study	Quantum GX Micro-CT imaging System	88	90	20	—
CIB 97504	Hynobiidae	Protohynobius	puxiongensis	—	√	√	√	√	metamorphosis	7	2	8	2	5	this study	Quantum GX Micro-CT imaging System	88	90	50	—
CIB 97505	Hynobiidae	Protohynobius	puxiongensis	63.94	§	§	§	§	metamorphosis	9	2	10	2	5	this study	Quantum GX Micro-CT imaging System	80	90	72	—
CIB 97506	Hynobiidae	Protohynobius	puxiongensis	68.01	§	§	§	§	metamorphosis	9	2	10	2	5	this study	Quantum GX Micro-CT imaging System	80	90	72	—
CIB 98264	Hynobiidae	Protohynobius	puxiongensis	67.39	§	§	§	§	metamorphosis	9	2	11L; 12R	2	5	this study	Quantum GX Micro-CT imaging System	80	90	72	—
CIB 17342	Hynobiidae	Pseudohynobius	flavomaculatus	86.19	§	§	§	§	metamorphosis	9	2	10	2	5	this study	Quantum GX Micro-CT imaging System	88	90	72	—
CIB 17343	Hynobiidae	Pseudohynobius	flavomaculatus	88.84	§	§	§	§	metamorphosis	9	2	11	2	5	this study	Quantum GX Micro-CT imaging System	88	90	72	—
CIB 17344	Hynobiidae	Pseudohynobius	flavomaculatus	87.27	§	§	§	§	metamorphosis	8L;9R	1L;2R	11L;10R	2L;1R	5	this study	Quantum GX Micro-CT imaging System	88	90	72	—
CIB 17532	Hynobiidae	Pseudohynobius	flavomaculatus	22.43	—	—	—	—	metamorphosis	unossified	unossified	unossified	unossified	5	this study	Quantum GX Micro-CT imaging System	90	60	90	—
CIB 17536	Hynobiidae	Pseudohynobius	flavomaculatus	38.03	—	—	—	—	metamorphosis	unossified	unossified	unossified	unossified	5	this study	Quantum GX Micro-CT imaging System	90	60	90	—
CIB 17543	Hynobiidae	Pseudohynobius	flavomaculatus	33.29	—	—	—	—	metamorphosis	unossified	unossified	unossified	unossified	5	this study	Quantum GX Micro-CT imaging System	90	60	90	—
CIB 17549	Hynobiidae	Pseudohynobius	flavomaculatus	39.12	—	—	—	—	metamorphosis	unossified	unossified	unossified	unossified	5	this study	Quantum GX Micro-CT imaging System	90	60	90	—
CIB 17551	Hynobiidae	Pseudohynobius	flavomaculatus	36.11	—	—	—	—	metamorphosis	unossified	unossified	unossified	unossified	5	this study	Quantum GX Micro-CT imaging System	90	60	90	—
CIB 17561	Hynobiidae	Pseudohynobius	flavomaculatus	34.63	—	—	—	—	metamorphosis	unossified	unossified	unossified	unossified	5	this study	Quantum GX Micro-CT imaging System	90	60	90	—
CIB 17568	Hynobiidae	Pseudohynobius	flavomaculatus	38.91	—	—	—	—	metamorphosis	unossified	unossified	unossified	unossified	5	this study	Quantum GX Micro-CT imaging System	90	60	90	—
CIB 17592	Hynobiidae	Pseudohynobius	flavomaculatus	90.56	§	§	§	§	metamorphosis	8L;9R	1L;2R	10	2	5	this study	Quantum GX Micro-CT imaging System	60	90	90	—
CIB 17593	Hynobiidae	Pseudohynobius	flavomaculatus	80.54	√	√	§	§	metamorphosis	7L; 8R	1	10	2	5	this study	Quantum GX Micro-CT imaging System	60	90	90	—
CIB 17594	Hynobiidae	Pseudohynobius	flavomaculatus	83.46	√	√	√	√	metamorphosis	7	2	8L; 9R	2	5	this study	Quantum GX Micro-CT imaging System	60	90	90	—
CIB 17595	Hynobiidae	Pseudohynobius	flavomaculatus	85.74	√	√	§	§	metamorphosis	7	2	10	2	5	this study	Quantum GX Micro-CT imaging System	60	90	90	—
CIB 17597	Hynobiidae	Pseudohynobius	flavomaculatus	75.90	√	√	√	√	metamorphosis	9	2	10	2	5	this study	Quantum GX Micro-CT imaging System	60	90	90	—
CIB 17598	Hynobiidae	Pseudohynobius	flavomaculatus	82.18	§	§	§	§	metamorphosis	8L;9R	2	10L; 11R	2	5	this study	Quantum GX Micro-CT imaging System	60	90	90	—
CIB 17599	Hynobiidae	Pseudohynobius	flavomaculatus	84.72	√	√	√	√	metamorphosis	7	2	10	2	5	this study	Quantum GX Micro-CT imaging System	60	90	90	—
MVZ 231152	Hynobiidae	Pseudohynobius	flavomaculatus	78.73	√	√	√	√	metamorphosis	6	2	8	2	5	MorphoSource (Media 000049469)	GE Phoenix v/tome/x 240kv/180kv scanner	90	200	54.3289	https://www.morphosource.org/concern/media/000049469?locale=en
LTHC 0711005	Hynobiidae	Pseudohynobius	guizhouensis	82.94	√	√	§	§	metamorphosis	7L;6R	2L;1R	11L;10R	2	5	this study	Nikon XT H 320 LC CT scanner	57	145	39.9	—
CIB 85290	Hynobiidae	Pseudohynobius	jinfo	90.82	§	§	§	§	metamorphosis	9	2	11	2	5	this study	Quantum GX Micro-CT imaging System	90	80	50	—
CIB 85291	Hynobiidae	Pseudohynobius	jinfo	80.50	√	√	√	√	metamorphosis	8	1	9L;10R	1L;2R	5	this study	Quantum GX Micro-CT imaging System	90	80	50	—
CIB 85292	Hynobiidae	Pseudohynobius	jinfo	34.66	—	—	—	—	metamorphosis	unossified	unossified	unossified	unossified	5	this study	Quantum GX Micro-CT imaging System	60	90	90	—
CIB 85293	Hynobiidae	Pseudohynobius	jinfo	30.61	—	—	—	—	metamorphosis	unossified	unossified	unossified	unossified	5	this study	Quantum GX Micro-CT imaging System	80	90	90	—
CIB 88063	Hynobiidae	Pseudohynobius	kuankuoshuiensis	29.43	—	—	—	—	metamorphosis	unossified	unossified	unossified	unossified	5	this study	Quantum GX Micro-CT imaging System	90	80	50	—
CIB 88071	Hynobiidae	Pseudohynobius	kuankuoshuiensis	30.55	—	—	—	—	metamorphosis	unossified	unossified	unossified	unossified	5	this study	Quantum GX Micro-CT imaging System	90	80	50	—
CIB 88072	Hynobiidae	Pseudohynobius	kuankuoshuiensis	30.52	—	—	—	—	metamorphosis	unossified	unossified	unossified	unossified	5	this study	Quantum GX Micro-CT imaging System	90	80	50	—
ZMC 7504023	Hynobiidae	Pseudohynobius	kuankuoshuiensis	93.83	√	√	√	√	metamorphosis	7	2	9	2	5	this study	Quantum GX Micro-CT imaging System	60	90	90	—
ZMC 7604025	Hynobiidae	Pseudohynobius	kuankuoshuiensis	89.59	√	√	√	√	metamorphosis	7	2	10	2	5	this study	Quantum GX Micro-CT imaging System	60	90	90	—
ZMC 8208010	Hynobiidae	Pseudohynobius	kuankuoshuiensis	—	§	§	§	§	metamorphosis	9	2	11	2	5	this study	Quantum GX Micro-CT imaging System	60	90	90	—
LTHC 9460084	Hynobiidae	Pseudohynobius	shuichengensis	100.69	§	§	§	§	metamorphosis	9	2	10L;11R	2	5	this study	Quantum GX Micro-CT imaging System	60	90	90	—
LTHC 9460085	Hynobiidae	Pseudohynobius	shuichengensis	101.51	√	√	√	√	metamorphosis	9	2	10	2	5	this study	Quantum GX Micro-CT imaging System	60	90	90	—
FMNH 83050	Hynobiidae	Ranodon	sibiricus	70.26	√	√	√	√	metamorphosis	8	2	8	2	5	this study	GE Phoenix v/tome/x 240kv/180kv scanner	140	195	29.595	—
FMNH 83051	Hynobiidae	Ranodon	sibiricus	95.21	§	§	§	§	metamorphosis	8	2	11	2	5	this study	GE Phoenix v/tome/x 240kv/180kv scanner	145	190	56.339	—
FMNH 83525	Hynobiidae	Salamandrella	keyserlingii	61.81	§	§	§	§	metamorphosis	8	2	9	2	4	this study	GE Phoenix v/tome/x 240kv/180kv scanner	140	195	29.595	—
FMNH 83526	Hynobiidae	Salamandrella	keyserlingii	61.91	§	§	§	§	metamorphosis	7L;8R	1L;2R	9	2	4	this study	GE Phoenix v/tome/x 240kv/180kv scanner	145	195	31.338	—
MVZ 222337	Hynobiidae	Salamandrella	keyserlingii	56.49	§	§	§	§	metamorphosis	8	2	9	2	4	MorphoSource (Media 000049460)	GE Phoenix v/tome/x 240kv/180kv scanner	90	180	36.5642	—
GMV 1602	hynobiid-like	Laccotriton	subsolanus	51.84	√	√	√	√	metamorphosis	?	2	?	?	5	78: fig. 3	published image	—	—	—	—
PKUP V1-151	stem hynobiid	Liaoxitriton	zhongjiani	—	—	√	?	?	metamorphosis	7	2	?	?	5	this study	—	—	—	—	—
IVPP V11584	stem hynobiid	Liaoxitriton	zhongjiani	—	?	?	√	?	metamorphosis	?	?	6	2	5	79: fig. 5	published image	—	—	—	—
PKUP V0277	stem hynobiid	Linglongtriton	daxishanensis	88.72	√	√	√	√	metamorphosis	?	?	6 or 7	1	5	39: figs. 2, 6	Nikon XT H 320 LC CT scanner	170	74	83.7	—
PKUP V0515	stem hynobiid	Neimengtriton	daohugouensis	85.36	√	√	§	§	metamorphosis	7	2	11	2	5	38: figs. 2, 3, S4A, S4E	Nikon XT H 320 LC CT scanner	175	60	20	—
IVPP V13393	stem hynobiid	Neimengtriton	daohugouensis	75	√	√	√	?	metamorphosis	2	?	3	1	5	80: fig. 2	published image	—	—	—	—
PKUP V0414	stem hynobiid	Nuominerpeton	aquilonaris	77.7	√	√	√	?	metamorphosis	8	2	?	2	5	30: figs. 2,3,12B	published image	—	—	—	—
PKUP V0415	stem hynobiid	Nuominerpeton	aquilonaris	~78	§	§	√	√	metamorphosis	9	2	7or8	1or2	5	30: figs. 8,12E	published image	—	—	—	—
PKUP V0421	stem hynobiid	Nuominerpeton	aquilonaris	79.8	§	§	§	§	metamorphosis	9	2	9	2	5	30: figs. 5, 12C, 12F	published image	—	—	—	—
PKUP V0422	stem hynobiid	Nuominerpeton	aquilonaris	~70	√	?	√	?	metamorphosis	7	2	7	2	5	30: fig. 12A, 12D	published image	—	—	—	—
IVPP V16802B	stem hynobiid	Regalerpeton	weichangensis	—	√	?	?	?	neoteny	7	?1	?	?	5	81: fig. 6C	published image	—	—	—	—
IVPP V23342B	stem hynobiid	Regalerpeton	weichangensis	~92	√	√	√	√	neoteny	?	?	8	2	5	81: fig. 2A	published image	—	—	—	—
GMV 1606	hynobiid-like	Sinerpeton	fengshanensis	47.00	√	√	？	？	metamorphosis	4	1	？	？	5	78: fig. 2	published image	—	—	—	—
RCPS VH4001	hynobiid-like	unnamed new taxon		—	√	？	√	√	?metamorphosis	8	2	6	2	5	this study	this study	—	—	—	—
MVZ 219970	Plethodontidae	Aneides	flavipunctatus	47.94	√	√	√	√	direct development	2	?	2	?	5	MorphoSource (Media 000165909)	GE Phoenix v/tome/x 240kv/180kv scanner	70	240	38.1936	https://www.morphosource.org/concern/media/000165909?locale=en
UF 172966	Plethodontidae	Bolitoglossa	franklini	60.72	§	§	√	√	direct development	7	1	8L; 7R	1	5	MorphoSource (Media 000036165)	GE Phoenix v/tome/x 240kv/180kv scanner	70	110	55.4209	https://www.morphosource.org/concern/media/000036165?locale=en
UF 157813	Plethodontidae	Desmognathus	apalachicolae	—	√	√	?	?	direct development	1	?	?	?	?	MorphoSource (Media 000011532); forlimb only	GE Phoenix v/tome/x 240kv/180kv scanner	100	280	11.3077	https://www.morphosource.org/concern/media/000011532?locale=en
DigiMorpho Uncatalogued	Plethodontidae	Karsenia	koreana	—	√	√	?	?	?direct develoment	4	?	?	?	5	DigiMorpho.org	High-resolution X-ray CT facility at University of Texas	—	—	27.2	http://digimorph.org/specimens/Karsenia_koreana/whole/
UCM 39753	Plethodontidae	Thorius	narisovalis	24.79	§	§	§	§	direct development	6	1	7 or 8	1	5	MorphoSource (Media 000387001)	Zeiss Xradia 520 Versa X-ray microscope	120	83	15.6168	https://www.morphosource.org/concern/media/000387001?locale=en
MVZ 162257	Plethodontidae	Thorius	narisovalis	—	√	§	?	?	direct development	5 or 6	0			?	MorphoSource (Media 000115610); forlimb only	Zeiss Xradia microXCT-400	80	125	5.18	https://www.morphosource.org/concern/media/000115610?locale=en
CNAR 23011	Plethodontidae	Thorius	minutissimus	20.04	√	√	√	√	direct development	3 or 4	0	5	1	5	MorphoSource (Media 000115605)	Zeiss Xradia microXCT-400	80	125	8.08	https://www.morphosource.org/concern/media/000115605?locale=en
MCZ a136429	Plethodontidae	Thorius	pinicola	—	§	√	?	?	direct development	4 or 5	0	?	?	?	MorphoSource (Media 000115608); forlimb only	Zeiss Xradia microXCT-400	80	125	4.53	https://www.morphosource.org/concern/media/000115608?locale=en
MVZ 173333	Rhyacotritonidae	Rhyacotriton	cascadae	—	?	—	?	√	metamorphosis	0 ossified out of 6	0	1 ossified out of 8	1	5	82: fig. 7B, 7D	—	—	—	—	—
MVZ 173353	Rhyacotritonidae	Rhyacotriton	olympicus	—	?	—	?	—	metamorphosis	0 ossified out of 7	0	0 out of 9	1	5	82: fig. 7A, 7C	—	—	—	—	—
ZMNH #1	Salamandridae	Echinotriton	chinhaiensis	21.41	—	—	—	—	metamorphosis	unossified	unossified	unossified	unossified	5	this study	Nikon XT H 320 LC CT scanner	120	80	22.68	—
ZMNH #2	Salamandridae	Echinotriton	chinhaiensis	81.35	§	§	§	§	metamorphosis	7	1	8L;9R	1	5	this study	Nikon XT H 320 LC CT scanner	120	80	45.995	—
ZMNH #3	Salamandridae	Echinotriton	chinhaiensis	72.44	§	§	§	§	metamorphosis	7	1	9	1	5	this study	Nikon XT H 320 LC CT scanner	120	80	48.44	—
UF 13359	Salamandridae	Ichthyosaura	alpestris	41.95	√	√	√	§	metamorphosis	5	1	7 or 8	1	5	MorphoSource (Media 000037668)	GE Phoenix v/tome/x 240kv/180kv scanner	80	140	12.4177	https://www.morphosource.org/concern/media/000037668?locale=en
UF 38991	Salamandridae	Lissotriton	helviticus	42.86	§	§	√	√	metamorphosis	7	1	7	1	5	MorphoSource (Media 000036187)	GE Phoenix v/tome/x 240kv/180kv scanner	70	110	37.5458	https://www.morphosource.org/concern/media/000036187?locale=en
MVZ 230165	Salamandridae	Lyciasalamandra	luschani	54.21	√	√	—	—	metamorphosis	4	1	0	?	5	MorphoSource (Media 000049464)	GE Phoenix v/tome/x 240kv/180kv scanner	90	200	27.9215	https://www.morphosource.org/concern/media/000049464?locale=en
UF 97274	Salamandridae	Notophthalmus	meridionalis	40.49	√	√	√	√	metamorphosis	2	?	4	1	5	MorphoSource (Media 000036718)	GE Phoenix v/tome/x 240kv/180kv scanner	80	110	39.2587	https://www.morphosource.org/concern/media/000036718?locale=en
UF 84517	Salamandridae	Notophthalmus	viridescens	32.03	√	√	√	√	metamorphosis	2 or 3	0 or 1	4	1	5	MorphoSource (Media 000036288)	GE Phoenix v/tome/x 240kv/180kv scanner	70	110	27.485	https://www.morphosource.org/concern/media/000036288?locale=en
SLU 01019	Salamandridae	Notophthalmus	viridescens	—	?	√	?	—	metamorphosis	1 ossified out of 7	1	0 ossified out of 8	1	5	41: fig.1.06C,D	—	—	—	—	—
SLU 06158	Salamandridae	Notophthalmus	viridescens	—	§	§	§	§	metamorphosis	7	1	8	1	5	41: fig.1.06A,B	—	—	—	—	—
FMNH 84946	Salamandridae	Ommatotriton	vittatus	38.68	√	√	√	√	metamorphosis	6L; 5R	1	5L; 7R	0L; 1R	5	MorphoSource (Media 000167077)	GE Phoenix v/tome/x 240kv/180kv scanner	90	200	23.9684	https://www.morphosource.org/concern/media/000167077?locale=en
MVZ 219525	Salamandridae	Ommatotriton	vittatus	67.11	§	§	§	§	metamorphosis	7	1	8	1	5	MorphoSource (Media 000049458)	GE Phoenix v/tome/x 240kv/180kv scanner	90	200	47.1752	https://www.morphosource.org/concern/media/000049458?locale=en
MCZ a22346	Salamandridae	Pachytriton	brevipes	66.6	√	√	√	√	metamorphosis	5	1	6	1	5	MorphoSource (Media 000167778)	Bruker SkyScan 1173 scanner	50	155	35.8839	https://www.morphosource.org/concern/media/000167778?locale=en
UF 157219	Salamandridae	Paramesotriton	labiatus	64.85	√	√	√	√	metamorphosis	5	1	6	1	5	MorphoSource (Media 000036675)	GE Phoenix v/tome/x 240kv/180kv scanner	80	110	64.4063	https://www.morphosource.org/concern/media/000036675?locale=en
LTHC 0705015	Salamandridae	Paramesotriton	longliensis	71.38	§	§	§	§	metamorphosis	7	1	8	1	5	this study	Quantum GX Micro-CT imaging System	90	60	90	—
LTHC 0705019	Salamandridae	Paramesotriton	longliensis	63.26	√	√	√	√	metamorphosis	6L; 5R	1	7	1	5	this study	Quantum GX Micro-CT imaging System	90	60	90	—
LTHC 0705105	Salamandridae	Paramesotriton	zhijinensis	58.52	√	√	√	√	neoteny	1L;2R	?	3	1	5	this study	Quantum GX Micro-CT imaging System	90	60	90	—
LTHC 0705123	Salamandridae	Paramesotriton	zhijinensis	64.8	√	√	√	√	neoteny	5	1	6	1	5	this study	Quantum GX Micro-CT imaging System	90	60	90	—
UF 93517	Salamandridae	Pleurodeles	waltl	—	√	?	?	?	metamorphosis	4	1	?	?	?	MorphoSource (Media 000038139), left forlimb only	GE Phoenix v/tome/x 240kv/180kv scanner	80	140	61.0496	https://www.morphosource.org/concern/media/000038139?locale=en
MVZ 177903	Salamandridae	Pleurodeles	waltl	—	§	§	？	？	metamorphosis	7	1	?	?	?	MorphoSource (Media 000363051)	Varian Medical Systems ACTIS CT scanner	180	150	33.2(X,Y); 73.84(Z)	https://www.morphosource.org/concern/media/000363051?locale=en
CAS 138786	Salamandridae	Pleurodeles	waltl	59.23	§	§	§	§	metamorphosis	7	1	9	1	5	MorphoSource (Media 000050010)	GE Phoenix v/tome/x 240kv/180kv scanner	80	200	22.0844	https://www.morphosource.org/concern/media/000050010?locale=en
MCZ a150332	Salamandridae	Taricha	granulosa	74.38	√	§	§	§	metamorphosis	4L; 7R	1	9	1	5	MorphoSource (Media 000166453)	Bruker SkyScan 1173 scanner	50	150	19.0958	https://www.morphosource.org/concern/media/000166453?locale=en
NCSM 82961	Salamandridae	Tylototriton	panhai	82.95	√	√	√	√	metamorphosis	5	1	6	1	5	MorphoSource (Media 000039521)	GE Phoenix v/tome/x 240kv/180kv scanner	100	200	38.5103	https://www.morphosource.org/concern/media/000039521?locale=en
CAS 242371	Salamandridae	Tylototriton	verrucosus	75.43	√	√	§	§	metamorphosis	7	1	9	1	5	MorphoSource (Media 000050023)	GE Phoenix v/tome/x 240kv/180kv scanner	80	200	64.0962	https://www.morphosource.org/concern/media/000050023?locale=en
Institutional abbreviations
CAS	Department of Herpetology, California Academy of Sciences, San Francisco, CA, USA
CIB	Chengdu Institute of Biology, Chinese Academy of Sciences, Sichuan Province, China
CNAR	La Colección Nacional de Anfibios y Reptiles, Institute of Biology, National Autonomous University of Mexico, Mexico City, Mexico
FMNH	Field Museum of Natural History, Chicago, IL, USA
GMV	Geological Museum of China, Beijing, China
IVPP	Institute of Vertebrate Paleontology and Paleoanthropology, Beijing, China
LTHC	Department of Biology, Liupanshui Normal University, Liupanshui City, Guizhou Province, China
KU	Center for Research, University of Kansus, KS, USA
MCZ	Museum of Comparative Zoology, Cambridge, MA, USA				All Original Photography is ©President and Fellows of Harvard College
MVZ	Museum of Vertebrate Zoology, Berkeley, CA, USA
NCSM	Herpetology Collection, North Carolina Museum of Natural Sciences, Raleigh, NC, USA
PKUP	Peking University Paleontological Collections, Beijing, China
RAN	Ronald A. Nussbaum, Museum of Zoology, MI, USA
RCPS	Research Center of Paleontology and Stratigraphy, College of Earth Sciences, Jilin University, Jilin Province, China
SLU	Southeastern Louisiana University Vertebrate Museum, Hammond, LA, USA
UCM	Herpetology Collections, University of Colorado, Boulder, CO, USA
UF	Division of Herpetology, Florida Museum of Natural History, Gainesville, FL, USA
ZMC	Zunyi Medical University, Zunyi City, Guizhou Province, China
ZMNH	Zhejiang Museum of Natural History, Hangzhou, Zhejiang Province, China
