# Supplementary material for: Ossification patterns of the carpus and tarsus in salamanders and impacts of preaxial dominance on the fin-to-limb transition
Source: Sci Adv. 2022 Oct 14;8(41):eabq7669. doi: 10.1126/sciadv.abq7669 (PMC9565805; doi:10.1126/sciadv.abq7669)
Supplement: Supplementary file 2 — Data S1 and S2 [file sciadv.abq7669_data_s1_and_s2.zip › sciadv.abq7669_data_s2.xlsx]

## Sheet: Data S2
	Data S2. Species investigated in this study and their taxonomy, life history strategy, larval type and ecological preference at adult stage out of breeding season.
Family/Clade	Genus (37)	Species (60)	Specimen # (214)	ecological preference (adult stage)	Life history strategy	larval type	developmental polarity in digital arch mesopodials	relative ossification rate between carpus and tarsus
Ambystomatidae	Ambystoma	maculatum	1	aquatic	metamorphosis	pond	unknown	unknown
		mavortium	4	terrestrial	metamorphosis	pond	preaxial	tarsus earlier
		tigrinum	1	terrestrial	metamorphosis	pond	preaxial	unknown
Dicamptodontidae	Dicamptodon	copei	2	aquatic/terrestrial	neoteny/metamorphosis	stream	preaxial	carpus earlier
		ensatus	3	terrestrial	metamorphosis	stream	preaxial	carpus earlier
Panhynobia-crown hynobiids	Batrachuperus	cochranae	1	aquatic	metamorphosis	stream	unknown	carpus earlier
		karlschmidti	1	aquatic	metamorphosis	stream	unknown	unknown
		londongensis	14	aquatic	neoteny/metamorphosis	stream	preaxial	carpus earlier
		pinchonii	4	aquatic	metamorphosis	stream	unknown	carpus earlier
		taibaiensis	8	aquatic	metamorphosis	stream	preaxial	carpus earlier
		tibetanus	2	aquatic	metamorphosis	stream	unknown	carpus earlier
		yenyuanensis	36	aquatic	metamorphosis	stream	preaxial	carpus earlier
	Hynobius	amjiensis	7	terrestrial	metamorphosis	pond	unknown	carpus earlier
		nebulosus	1	terrestrial	metamorphosis	pond	unknown	unknown
	Liua	shihi	17	aquatic	metamorphosis	stream	preaxial	carpus earlier
		tsinpaensis	3	terrestrial	metamorphosis	stream	unknown	unknown
	Onychodactylus	japonicus	11	terrestrial	metamorphosis	stream	preaxial	tarsus earlier
	Pachyhynobius	shangchengensis	7	aquatic	metamorphosis	stream	preaxial	tarsus earlier
	Paradactylodon	mustersi	1	aquatic	metamorphosis	stream	unknown	unknown
		persicus	1	terrestrial	metamorphosis	stream	unknown	carpus earlier
	Protohynobius	puxiongensis	5	terrestrial	metamorphosis	stream	unknown	unknown
	Pseudohynobius	flavomaculatus	18	terrestrial	metamorphosis	stream	preaxial	tarsus earlier
		guizhouensis	1	terrestrial	metamorphosis	stream	preaxial	tarsus earlier
		jinfo	4	terrestrial	metamorphosis	stream	unknown	tarsus earlier
		kuankuoshuiensis	6	terrestrial	metamorphosis	stream	unknown	tarsus earlier
		shuichengensis	2	terrestrial	metamorphosis	stream	unknown	tarsus earlier
	Ranodon	sibiricus	2	semiaquatic	metamorphosis	stream	unknown	carpus earlier
	Salamandrella	keyserlingii	3	terrestrial	metamorphosis	pond	unknown	unknown
Panhynobia-stem hynobiids	Liaoxitriton	zhongjiani	2	aquatic	metamorphosis	?	preaxial	unknown
	Linglongtriton	daxishanensis	1	terrestrial	metamorphosis	?	unknown	unknown
	Neimengtriton	daohugouensis	2	semiaquatic	metamorphosis	?	preaxial	tarsus earlier
	Nuominerpeton	aquilonaris	4	terrestrial	metamorphosis	?	unknown	carpus earlier
	Regalerpeton	weichangensis	2	aquatic	neoteny	?	unknown	unknown
hynobiid-like fossil taxa	Laccotriton	subsolanus	1	?	metamorphosis	?	unknown	unknown
	Sinerpeton	fengshanensis	1	?	metamorphosis	?	preaxial	unknown
	unnamed new taxon	unnamed new taxon	1	?	?	?	preaxial	carpus earlier
Plethodontidae	Aneides	flavipunctatus	1	terrestrial	direct development	-	postaxial	tarsus earlier
	Bolitoglossa	franklini	1	terrestrial/semi-arboreal	direct development	-	unknown	carpus earlier
	Desmognathus	apalachicolae	1	aquatic/terrestrial	metamorphosis	stream	unknown	unknown
	Karsenia	koreana	1	terrestrial	metamorphosis	stream	?postaxial	unknown
	Thorius	narisovalis	2	terrestrial	direct development	-	postaxial	unknown
		minutissimus	1	terrestrial	direct development	-	postaxial	unknown
		pinicola	1	terrestrial	direct development	-	postaxial	unknown
Rhyacotritonidae	Rhyacotriton	cascadae	1	semiaquatic	metamorphosis	stream	unknown	tarsus earlier
		olympicus	1	semiaquatic	metamorphosis	stream	unknown	unknown
Salamandridae	Echinotriton	chinhaiensis	3	terrestrial	metamorphosis	pond	unknown	unknown
	Ichthyosaura	alpestris	1	aquatic/terrestrial	metamorphosis	pond	unknown	tarsus earlier
	Lissotriton	helviticus	1	aquatic/terrestrial	metamorphosis/neoteny	pond	unknown	carpus earlier
	Lyciasalamandra	luschani	1	terrestrial	direct development	-	?postaxial	carpus earlier
	Notophthalmus	meridionalis	1	aquatic	metamorphosis	pond	postaxial	tarsus earlier
		viridescens	3	aquatic/terrestrial	metamorphosis	pond	postaxial	carpus earlier
	Ommatotriton	vittatus	2	aquatic	metamorphosis	pond	unknown	tarsus earlier
	Pachytriton	brevipes	1	aquatic	metamorphosis	stream	unknown	unknown
	Paramesotriton	labiatus	1	aquatic	metamorphosis	stream	unknown	unknown
		longliensis	2	aquatic	metamorphosis	pond	unknown	tarsus earlier
		zhijinensis	2	aquatic	neoteny/metamorphosis	pond	postaxial	tarsus earlier
	Pleurodeles	waltl	3	aquatic	metamorphosis	pond	postaxial	unknown
	Taricha	granulosa	1	terrestrial	metamorphosis	pond	postaxial	?tarsus earlier
	Tylototriton	panhai	1	terrestrial	metamorphosis	stream	unknown	unknown
		verrucosus	1	terrestrial	metamorphosis	pond	unknown	tarsus earlier
